# Supplementary material for: Effects of experimental cervical spinal cord injury on peripheral adaptive immunity
Source: PLoS One. 2020 Oct 30;15(10):e0241285. doi: 10.1371/journal.pone.0241285 (PMC7598511; doi:10.1371/journal.pone.0241285)
Supplement: S1 Data — (XLSX) [file pone.0241285.s001.xlsx]

## Sheet: Cell counts 
		Total cell counts
		WBCs
		10^3/ul
		Sham	SCI
	2	7.43	5.51
		5.88	7.49
		6.52	8.95
		9.63	6.36
		4.7	8.83
		8.25	3.84
Mean		7.06833	6.83
SD		1.75562	1.99165
N		6	6
	10	10.18	7.9
		9.66	8.55
		2	6.83
		6.69	9.37
		10.1	5.63
		8.83	7.85
Mean		7.91	7.68833
SD		3.17094	1.31262
N		6	6
	20	10.11	9.47
		9.13	9.89
		9.9	11.69
		7.4	6.89
		5.99	4.99
		8.96	7.78
		10.16	14.19
Mean		8.80714	9.27143
SD		1.56875	3.07382
N		7	7

## Sheet: Blood Flowcytom and cell counts
	2 weeks CD3		2 weeks CD4 (out of CD3)		2 weeks CD8 (out of CD3)		2 weeks CD45RA		t/b cell ratio		WBCs (10^3/ul)
	Injury	Sham	Injury	Sham	Injury	Sham	Injury	Sham	injury	sham	Sham	SCI
1	17.7	14	64.9	63.7	24.8	33.7	29.5	18.2	0.6	0.769231	7.43	5.51
2	8.78	17	74.3	65.8	23.3	29	13.6	24.7	1.15526	2.71565	5.88	7.49
3	6.22	17.6	84.7	66	12.5	30.6	7.6	6.26	2.59167	1.41935	6.52	8.95
4	17.2	20.1	74.9	64.9	21.8	32.6	2.4	12.4	0.971751	2.48762	9.63	6.36
5	12.9	11.4	54.3	61.5	33.8	34.6	17.7	8.08	1.3738	1.72205	4.7	3.84
6	5.47		63.5	67.7	31.4	28.9	9.39	6.62	0.82009		8.25
7			62.9		25.1		6.67
Average	11.3783	16.02	68.5	64.9333	24.6714	31.5667	12.4086	12.71	1.2521	1.82278	7.06833	6.43
STDEV	5.37474	3.37372	10.0664	2.13791	6.91706	2.42707	9.00807	7.40437	0.708391	0.794057	1.75562	1.93865
N	6	5	7	6	7	6	7	6	6	5	6	5
	10 weeks CD3		10 weeks CD4 (out of CD3)		10 weeks CD8 (out of CD3)		10 weeks CD45RA		t/b cell ratio		Sham	SCI
	Injury	Sham	Injury	Sham	Injury	Sham	Injury	Sham	injury	sham	10.18	7.9
1	17.5	30.4	60.1	68	32.9	27.8	11.6	25.5	1.50862	1.19216	9.66	8.55
2	11.2	24.6	79.9	68.1	16.5	29	2.83	21.3	3.9576	1.15493	2	6.83
3	12.5	28.5	78.4	84.7	19.7	14.2	9.39	16.5	1.3312	1.72727	6.69	9.37
4	21.1	22.1	77.2	86.1	21.2	12.1	17.2	15.7	1.22674	1.40764	10.1	5.63
5	15	23.7	88.6	82.7	9.87	15.6	10	12.3	1.5	1.92683	8.83	7.85
6	20.6	30.9	82.6	84.3	15.3	14.4	12.7	11.8	1.62205	2.61864	7.91	7.68833
7											3.17094	1.31262
											6	6
Average	16.3167	26.7	77.8	78.9833	19.245	18.85	10.62	17.1833	1.8577	1.67125
STDEV	4.12573	3.7186	9.57183	8.53801	7.76501	7.49233	4.71518	5.32181	1.03829	0.553466
N	6	6	6	6	6	6	6	6	6	6
	20 weeks CD3		20 weeks CD4 (out of CD3)		20 weeks CD8 (out of CD3)		20 weeks CD45RA		t/b cell ratio		WBCs
	Injury	Sham	Injury	Sham	Injury	Sham	Injury	Sham	injury	sham	sham	SCI
1	19.3	8.27	63.7	42.8	32.6	52.9	14	5.09	1.37857	1.62475	10.11	9.47
2	8.27	15.2	58.3	72	37.4	15.6	6.73	10.7	1.22883	1.42056	9.13	9.89
3	10.6	4.89	58.6	46.2	36.7	47.6	9.97	5.31	1.06319	0.920904	9.9	11.69
4	9.8	23.3	29	63.9	39.2	7.34	14.8	6.32	0.662162	3.68671	7.4	6.89
5	17.7	5.93	71.4	69.2	19.1	27.6	3.41	7.41	5.19062	0.80027	5.99	4.99
6	13.7	26.4	78.3	59.8	11.2	23.1	3.51	10.8	3.90313	2.44444	8.96	7.78
7	11.4	6.69	68	57.4	21.2	40	2.24	6.05	5.08929	1.10579	10.16	14.19
											8.80714	9.27143
									2.64511	1.71478	1.56875	3.07382
									2.00336	1.029	7	7
									7	7
Average	12.9671	12.9543	61.0429	58.7571	28.2	30.5914	7.80857	7.38286
STDEV	4.14719	8.83574	15.8155	11.0009	10.9397	16.8618	5.19428	2.42009
N	7	7	7	7	7	7	7	7

## Sheet: Mandibular LNs
	2 weeks CD3		2 weeks CD4 (out of CD3)		2 weeks CD8 (out of CD3)		CD4:CD8 ratio		2 weeks CD45RA		2 weeks Live cells		2 weeks CD4:CD8		2 weeks T/B cell ratio
	Injury	Sham	Injury	Sham	Injury	Sham	Injury	Sham	Injury	Sham	Injury	Sham	Injury	Sham	Injury	Sham
1	63.1	47.4	90	83.3	9.04	14.5	9.95575	5.74483	31.3	43.4	96.6	93.9	9.95575	5.74483	2.01597	1.09217
2	52.3	46.4	83	85	14.9	13.1	5.57047	6.48855	44.3	48.4	93.4	99.2	5.57047	6.48855	1.18059	0.958678
3	31.6	56.3	85	83.5	11.8	15.7	7.20339	5.31847	53.6	42	98	68.7	7.20339	5.31847	0.589552	1.34048
4	54.7	58.9	80.9	82.4	16.2	10.5	4.99383	7.84762	38	40.2	89.3	97.4	4.99383	7.84762	1.43947	1.46517
5	50.6	52.7	81.9	87.3	13	9.96	6.3	8.76506	39.7	44.5	99.4	96.5	6.3	8.76506	1.27456	1.18427
6	55.2	49.1	82.3	83.6	13.2	11.4	6.23485	7.33333	45	48.4	98.9	99	6.23485	7.33333	1.22667	1.01446
7
Average	51.25	51.8	83.85	84.1833	13.0233	12.5267	6.70971	6.91631	41.9833	44.4833	95.9333	92.45	6.70971	6.91631	1.2878	1.17587
STDEV	10.5411	5.04539	3.30983	1.74059	2.49031	2.29161	1.7559	1.30901	7.54491	3.35763	3.89752	11.7944	1.7559	1.30901	0.459609	0.195496
N	6	6	6	6	6	6	6	6	6	6	6	6	6	6	6	6
	10 weeks CD3		10 weeks CD4 (out of CD3)		10 weeks CD8 (out of CD3)		CD4:CD8 ratio		10 weeks CD45RA		10 weeks live cells		10 weeks CD4:CD8		10 weeks T/B cell ratio
	Injury	Sham	Injury	Sham	Injury	Sham	Injury	Sham	Injury	Sham	Injury	Sham	Injury	Sham	Injury	Sham
1	43.4	59.6	80.3	82	18.5	17.6	4.34054	4.65909	45.8	29.8	59.9	82.3	4.34054	4.65909	0.947598	2
2	58.4	50.2	85.1	82.6	14	16.2	6.07857	5.09877	30.3	35.3	84	85	6.07857	5.09877	1.92739	1.4221
3	48.5	45.2	74.7	81.3	22.3	18.1	3.34978	4.49171	29	38.4	94.7	96.9	3.34978	4.49171	1.67241	1.17708
4	46.2	54.3	81	80.5	19	17.8	4.26316	4.52247	36.6	29.5	93.4	81.18	4.26316	4.52247	1.2623	1.84068
5
6
7
Average	49.125	52.325	80.275	81.6	18.45	17.425	4.58963	4.69301	35.425	33.25	83	86.345	4.58963	4.69301	1.5158	1.60996
STDEV	6.52553	6.11303	4.27736	0.905539	3.41223	0.84212	1.38135	0.280114	7.67176	4.34703	16.121	7.21702	1.38135	0.280114	0.508326	0.377729
N	4	4	4	4	3	4	3	4	4	4	4	4	4	4	4	4
	20 weeks CD3		20 weeks CD4 (out of CD3)		20 weeks CD8 (out of CD3)		CD4:CD8 ratio		20 weeks CD45RA		20 weeks live cells		20 weeks CD4:CD8		2 weeks T/B cell ratio
	Injury	Sham	Injury	Sham	Injury	Sham	Injury	Sham	Injury	Sham	Injury	Sham	Injury	Sham	Injury	Sham
1	63.8	29.4	81.7	75.3	16.2	20.1	5.04321	3.74627	20.9	35.2	51.4	87.8	5.04321	3.74627	3.05263	0.835227
2	58.5	55	73.2	78.7	21.6	17.5	3.38889	4.49714	29.6	31.9	85.6	92.5	3.38889	4.49714	1.97635	1.72414
3	47.6	60.5	74.7	78.6	20.7	17	3.6087	4.62353	37.2	31.2	86.2	87.1	3.6087	4.62353	1.27957	1.9391
4	54.3	54.9	80.7	79.8	16.6	16.8	4.86145	4.75	31.8	34.1	82.7	92.1	4.86145	4.75	1.70755	1.60997
5
6
7
Average	56.05	49.95	77.575	78.1	18.775	17.85	4.22556	4.40424	29.875	33.1	76.475	89.875	4.22556	4.40424	2.00402	1.52711
STDEV	6.84422	13.9476	4.25	1.94422	2.77173	1.52862	0.847239	0.450627	6.78202	1.86726	16.7864	2.81943	0.847239	0.450627	0.755662	0.481015
N	4	4	4	4	4	4	4	4	4	4	4	4	4	4	4	4

## Sheet: DeepCervical LNs
	2 weeks CD3		2 weeks CD4 (out of CD3)		2 weeks CD8 (out of CD3)		2 weeks CD45RA		2 weeks Live cells		2 weeks CD4:CD8		2 weeks T/B cells ratio
	Injury	Sham	Injury	Sham	Injury	Sham	Injury	Sham	Injury	Sham	Injury	Sham	Injury	Sham
1	62.9	45.6	84.2	71.8	14.8	23.9	32.4	38.1	99.6	95.5	5.68919	3.00418	1.94136	1.19685
2	39.9	40	79.3	79	15.9	13.8	49.2	61.3	86.9	97.8	4.98742	5.72464	0.810976	0.652529
3	46.1	66.8	74.5	90.1	11.2	9.44	53.9	40.1	98	96	6.65179	9.54449	0.855288	1.66584
4	44.7	63.9	81	85	16.7	14.1	28.2	32.1	91.8	97	4.8503	6.02837	1.58511	1.99065
5	44.2	54.2	71.6	83.5	15.4	16.3	55.6	41.6	99.1	94.8	4.64935	5.1227	0.794964	1.30288
6	58.1	44.9	74.3	76.8	14.2	10.9	48.3	45.3	98.9	98.9	5.23239	7.04587	1.2029	0.99117
7
Average	49.3167	52.5667	77.4833	81.0333	14.7	12.908	44.6	43.0833	95.7167	96.6667	5.34341	6.07838	1.19843	1.29999
STDEV	9.03514	10.9447	4.7839	6.50128	1.92042	2.72861	11.4903	9.93306	5.19516	1.52796	0.734212	2.16525	0.475843	0.476672
N	6	6	6	6	6	5	6	6	6	6	6	6	6	6
	10 weeks CD3		10 weeks CD4 (out of CD3)		10 weeks CD8 (out of CD3)		10 weeks CD45RA		10 weeks live cells		10 weeks CD4:CD8		10 weeks T/B cells
	Injury	Sham	Injury	Sham	Injury	Sham	Injury	Sham	Injury	Sham	Injury	Sham	Injury	Sham
1	48.3	52.7	79	84.3	17.4	13.5	29.2	23.1	74	90	4.54023	6.24444	1.65411	2.28139
2	52.2	43.9	79.2	77.4	17.5	19.2	29.9	37.8	72.8	89.3	4.52571	4.03125	1.74582	1.16138
3	67.9	31	78.4	75.3	19.3	19.4	19.8	14.1	69.5	64.2	4.06218	3.88144	3.42929	2.19858
4	56.2	53.9	78.9	77.4	17.6	20.4	27.5	29.5	82.2	81.7	4.48295	3.79412	2.04364	1.82712
5
6
7
Average	56.15	45.375	78.875	78.6	17.95	18.125	26.6	26.125	74.625	81.3	4.37604	4.48781	2.27641	1.86712
STDEV	8.47132	10.5696	0.340343	3.92683	0.903696	3.1277	4.64399	10.0241	5.39653	12.0036	0.271911	1.17517	0.999481	0.51028
N	3	4	3	4	3	4	3	4	4	4	3	4	4	4
	20 weeks CD3		20 weeks CD4 (out of CD3)		20 weeks CD8 (out of CD3)		20 weeks CD45RA		20 weeks live cells		10 weeks CD4:CD8		20 weeks T/B cells
	Injury	Sham	Injury	Sham	Injury	Sham	Injury	Sham	Injury	Sham	Injury	Sham	Injury	Sham
1	37.3	49.7	65.1	75.3	21	17.8	17.4	23.5	12.3	19.6	3.1	4.23034	2.14368	2.11489
2	62.9	43.5	79.7	77.2	15.6	17.1	21	19.6	69	79.1	5.10897	4.51462	2.99524	2.21939
3	51.6	60.2	77.7	72.1	17.3	19.7	29.6	20.9	31.8	56.5	4.49133	3.6599	1.74324	2.88038
4	52.1	46.3	76.9	72.8	12.6	21.2	22	25	52.1	66.2	6.10317	3.43396	2.36818	1.852
5
6
7
Average	50.975	49.925	74.85	74.35	16.625	18.95	22.5	22.25	41.3	55.35	4.70087	3.9597	2.31259	2.26667
STDEV	10.5019	7.30405	6.60581	2.3445	3.50464	1.85921	5.129	2.44745	24.598	25.568	1.25694	0.499153	0.523382	0.437366
N	4	4	4	4	4	4	4	4	4	4	4	4	4	4

## Sheet:   Tables Revisions
		Blood T/B cell ratio								Blood leukocytes (103/μl)
									Time point
		Mean	SD	N	P value					Mean	SD	N	P value
		1.25	0.71	5					2 weeks SCI	6.43	1.94
					0.7915								0.8147
		1.82	0.79	6					2 weeks Sham	7.07	1.76	5
		1.86	1.04	6	0.1935				10 weeks SCI	7.69	1.31	6
													0.0754
		1.67	0.55	6					10 weeks Sham	7.91	3.17	6
		2.64	2	7	0.1297				20 weeks SCI	9.27	3.07	7
													0.1263
		1.71	1.03	7					20 weeks Sham	8.81	1.57	7

## Sheet: SpleentoBody weight
2 weeks Naïve				10 Weeks Naïve				20 Weeks Naïve
	Body weight	Spleen weight	Spleen/body		Body weight	Spleen weight	Spleen/body		Body weight	Spleen weight	Spleen/body	Averge for all time points
2N100	324	1.001	0.00308951	10N100	359	1.0755	0.00299582	20N100	406	1.0867	0.0026766
2N101	305	0.8332	0.0027318	10N101	356	0.8424	0.00236629	20N101	604	0.9072	0.00150199
2N102	273	0.8047	0.00294762	10N102	328	0.7614	0.00232134	20N102	379	1.1076	0.00292243
2N103	312	1.1365	0.00364263	10N103	379	0.7468	0.00197045	20N103	394	1.018	0.00258376
2N104	284	0.8645	0.00304401	10N104	385	1.0636	0.0027626	20N104	411	1.0563	0.00257007
2N105	294	0.8141	0.00276905	10N105	393	1.0825	0.00275445	20N105	416	1.3463	0.0032363
MEAN	298.667	0.909	0.00303744	MEAN	366.667	0.9287	0.00252849	MEAN	435	1.08702	0.00258186	0.00271593
STD	18.7368	0.132537	0.0003294	STD	23.8719	0.162436	0.000375471	STD	83.8523	0.145391	0.000586433
2 weeks
Spleen weight	Spleen weight	Body weight	Body weight			Spleen/body mass
SCI	Sham	SCI	Sham			SCI	Sham
0.8264	0.8737	248	272			0.00333226	0.00321213
0.9106	0.8212	260	280			0.00350231	0.00293286
0.8983	0.8838	253	276			0.00355059	0.00320217
0.9008	0.8036	208	291			0.00433077	0.00276151
0.883	0.5131	191	246			0.00462304	0.00208577
0.6355	1	239	304			0.002659	0.00328947
0.6603	0.8676	231	288			0.00285844	0.0030125
0.934		244				0.00382787
0.6464		234				0.00276239
0.8022		205				0.00391317
0.9302		226				0.00411593
0.8336		236				0.0035322
					Mean	0.003584	0.00292806
					Std	0.00061931	0.000414487
10 weeks
	Body Weight	Spleen Weight	spleen/body ratio		Body Weight	Spleen Weight	spleen/body ratio
	sham	sham	sham		SCI	SCI	SCI
	373	0.52288	0.00140182		296	0.7137	0.00241115
	394	0.6494	0.00164822		260	1.1108	0.00427231
	370	0.832	0.00224865		232	0.707	0.00304741
	299	0.5782	0.00193378		261	0.891	0.00341379
	285	0.786	0.00275789		289	1.2067	0.00417543
	289	0.6415	0.00221972		242	0.4975	0.00205579
	330	0.6373	0.00193121
	293	0.8247	0.00281468
Mean	329.125	0.683998	0.0021195		263.333	0.85445	0.00322931
Std	44.0371	0.116154	0.000496365		25.2164	0.268364	0.00090517
20 weeks
	Spleen mass		Body mass		Spleen/Body ratio
	SCI	Sham	SCI	Sham	SCI	Sham
	0.7667	0.89	225	455	0.00340756	0.00195604
	0.8369	0.6703	263	334	0.00318213	0.00200689
	0.7689	0.984	258	487	0.00298023	0.00202053
	0.8955	0.6953	279	421	0.00320968	0.00165154
				Mean	0.0031949	0.00190875
				Std	0.00017482	0.000173703

## Sheet: SerumIgG_IgM
Serum IgG (mg/ml)
2_Naive	2_Sham	2_SCI	10_Naive	10_Sham	10_SCI	20_Naive	20_Sham	20_SCI
7.98825	11.0938	3.21839	9.28282	4.93043	4.6838	72.30711*	11.0556	14.7468		*excluded
14.0415	6.3378	5.75583	13.4581	8.15021	7.36332	12.2924	11.1958	10.4981
10.3091	7.7637	2.99387	9.4075	6.69486	5.53266	10.0076	7.57625	8.26227
10.2714	7.1875	2.97757	8.6231	7.87603	4.83496	6.72024	5.89918	10.6371
12.397	8.22492	4.27767	9.29528	5.5722	8.16267	9.4574	12.6859	5.78195
8.66042	9.32021	9.66967	5.72968	6.00296	8.67286	8.61066	10.865	9.64468
14.1786	12.4494	11.3364		4.19209	3.15491		11.1703	7.51368
		4.0481		7.72624	7.55122		8.18757	7.96332
		9.32021			6.66946			10.2462
		5.41364			11.2086			8.52358
Serum IgM (mg/ml)
2_Naive	2_Sham	2_SCI	10_Naive	10_Sham	10_SCI	20_Naive	20_Sham	20_SCI
0.546375	0.904616	0.239003	0.296834	0.307749	0.541796	0.808205	0.400936	1.39616
0.55652	0.593298	0.421909	0.623471	0.477981	0.506747	0.44915	0.493574	1.26813
0.479702	0.563028	0.37102	0.504981	0.465163	0.512064	0.537236	0.897001	0.751209
0.223976	0.778201	0.181952	0.374908	0.309945	0.548212	0.529079	0.504981	0.943471
0.364057	0.476263	0.407345	0.834238	0.373351	0.485748	0.607791	0.459235	0.627427
0.816423	0.869501	0.750099	0.77934	0.259816	1.86643		1.30471	0.37102
	0.432556	0.357907		0.19514	0.379592		0.578054	1.00986
		0.682321			0.746774		0.73686	0.874451
		0.444977			0.261918			0.691749
					0.700198			0.628419
